# Supplementary material for: Relationships between Size Distribution, Morphological Characteristics, and Viscosity of Cellulose Nanofibril Dispersions
Source: Polymers (Basel). 2022 Sep 14;14(18):3843. doi: 10.3390/polym14183843 (PMC9506213; doi:10.3390/polym14183843)
Supplement: Supplementary file 1 [file polymers-14-03843-s001.zip]

Archive with 1 entries (1 files):
- polymers-1910835-supplementary.pdf
